# Supplementary material for: Identification of anticancer drugs for hepatocellular carcinoma through personalized genome‐scale metabolic modeling
Source: Mol Syst Biol. 2014 Mar 28;10(3):721. doi: 10.1002/msb.145122 (PMC4017677; doi:10.1002/msb.145122)
Supplement: Supplementary file 4 — Supplementary Dataset S1 [file MSB-10-3-721-s43.zip › msb145122-sup-0004-Dataset1/ReadMe1.txt]

Dataset 1 
The presence/absence of proteins encoded by 15,841 genes in 27 HCC patients by using antibodies generated within the HPA project.
