# Supplementary material for: Identification of anticancer drugs for hepatocellular carcinoma through personalized genome‐scale metabolic modeling
Source: Mol Syst Biol. 2014 Mar 28;10(3):721. doi: 10.1002/msb.145122 (PMC4017677; doi:10.1002/msb.145122)
Supplement: Supplementary file 5 — Supplementary Dataset S2 [file MSB-10-3-721-s44.zip › msb145122-sup-0005-Dataset2/ReadMe2.txt]

Dataset 2 
The characteristic 27 HCC patients and the number of the measured proteins in each patient.
