# Supplementary material for: Identification of anticancer drugs for hepatocellular carcinoma through personalized genome‐scale metabolic modeling
Source: Mol Syst Biol. 2014 Mar 28;10(3):721. doi: 10.1002/msb.145122 (PMC4017677; doi:10.1002/msb.145122)
Supplement: Supplementary file 6 — Supplementary Dataset S3 [file MSB-10-3-721-s45.zip › msb145122-sup-0006-Dataset3/ReadMe3.txt]

Dataset 3 
The presence/absence of proteins encoded by 4,936 genes in all six HCC patients by using antibodies generated within the HPA project.
