# Supplementary material for: Identification of anticancer drugs for hepatocellular carcinoma through personalized genome‐scale metabolic modeling
Source: Mol Syst Biol. 2014 Mar 28;10(3):721. doi: 10.1002/msb.145122 (PMC4017677; doi:10.1002/msb.145122)
Supplement: Supplementary file 7 — Supplementary Dataset S4 [file MSB-10-3-721-s46.zip › msb145122-sup-0007-Dataset4/ReadMe4.txt]

Dataset 4 
Functional differences between 4,936 proteins that were measured in all six HCC patients were identified through the level 5 gene ontology biological process terms.
