# Supplementary material for: Identification of anticancer drugs for hepatocellular carcinoma through personalized genome‐scale metabolic modeling
Source: Mol Syst Biol. 2014 Mar 28;10(3):721. doi: 10.1002/msb.145122 (PMC4017677; doi:10.1002/msb.145122)
Supplement: Supplementary file 11 — Supplementary Dataset S8 [file MSB-10-3-721-s50.zip]

Archive with 46 entries (44 files):
- msb145122-sup-0011-Dataset8/
- msb145122-sup-0011-Dataset8/Dataset 1.csv
- msb145122-sup-0011-Dataset8/Dataset 10.csv
- msb145122-sup-0011-Dataset8/Dataset 11.csv
- msb145122-sup-0011-Dataset8/Dataset 2.csv
- msb145122-sup-0011-Dataset8/Dataset 3.csv
- msb145122-sup-0011-Dataset8/Dataset 4.csv
- msb145122-sup-0011-Dataset8/Dataset 5.csv
- msb145122-sup-0011-Dataset8/Dataset 6.csv
- msb145122-sup-0011-Dataset8/Dataset 7.csv
- msb145122-sup-0011-Dataset8/Dataset 8.csv
- msb145122-sup-0011-Dataset8/Dataset 9.csv
- msb145122-sup-0011-Dataset8/ReadMe1.txt
- msb145122-sup-0011-Dataset8/ReadMe10.txt
- msb145122-sup-0011-Dataset8/ReadMe11.txt
- msb145122-sup-0011-Dataset8/ReadMe2.txt
- msb145122-sup-0011-Dataset8/ReadMe3.txt
- msb145122-sup-0011-Dataset8/ReadMe4.txt
- msb145122-sup-0011-Dataset8/ReadMe5.txt
- msb145122-sup-0011-Dataset8/ReadMe6.txt
- msb145122-sup-0011-Dataset8/ReadMe7.txt
- msb145122-sup-0011-Dataset8/ReadMe8.txt
- msb145122-sup-0011-Dataset8/ReadMe9.txt
- msb145122-sup-0011-Dataset8/__MACOSX/
- msb145122-sup-0011-Dataset8/__MACOSX/._Dataset 1.csv
- msb145122-sup-0011-Dataset8/__MACOSX/._Dataset 10.csv
- msb145122-sup-0011-Dataset8/__MACOSX/._Dataset 11.csv
- msb145122-sup-0011-Dataset8/__MACOSX/._Dataset 2.csv
- msb145122-sup-0011-Dataset8/__MACOSX/._Dataset 3.csv
- msb145122-sup-0011-Dataset8/__MACOSX/._Dataset 4.csv
- msb145122-sup-0011-Dataset8/__MACOSX/._Dataset 5.csv
- msb145122-sup-0011-Dataset8/__MACOSX/._Dataset 6.csv
- msb145122-sup-0011-Dataset8/__MACOSX/._Dataset 7.csv
- msb145122-sup-0011-Dataset8/__MACOSX/._Dataset 8.csv
- msb145122-sup-0011-Dataset8/__MACOSX/._Dataset 9.csv
- msb145122-sup-0011-Dataset8/__MACOSX/._ReadMe1.txt
- msb145122-sup-0011-Dataset8/__MACOSX/._ReadMe10.txt
- msb145122-sup-0011-Dataset8/__MACOSX/._ReadMe11.txt
- msb145122-sup-0011-Dataset8/__MACOSX/._ReadMe2.txt
- msb145122-sup-0011-Dataset8/__MACOSX/._ReadMe3.txt
- msb145122-sup-0011-Dataset8/__MACOSX/._ReadMe4.txt
- msb145122-sup-0011-Dataset8/__MACOSX/._ReadMe5.txt
- msb145122-sup-0011-Dataset8/__MACOSX/._ReadMe6.txt
- msb145122-sup-0011-Dataset8/__MACOSX/._ReadMe7.txt
- msb145122-sup-0011-Dataset8/__MACOSX/._ReadMe8.txt
- msb145122-sup-0011-Dataset8/__MACOSX/._ReadMe9.txt
