# Supplementary material for: Identification of anticancer drugs for hepatocellular carcinoma through personalized genome‐scale metabolic modeling
Source: Mol Syst Biol. 2014 Mar 28;10(3):721. doi: 10.1002/msb.145122 (PMC4017677; doi:10.1002/msb.145122)
Supplement: Supplementary file 11 — Supplementary Dataset S8 [file MSB-10-3-721-s50.zip › msb145122-sup-0011-Dataset8/ReadMe10.txt]

Dataset 10 
The list of the potential antimetabolites that were effective in any of the six patients through the use of personalized models.
