# Supplementary material for: Identification of anticancer drugs for hepatocellular carcinoma through personalized genome‐scale metabolic modeling
Source: Mol Syst Biol. 2014 Mar 28;10(3):721. doi: 10.1002/msb.145122 (PMC4017677; doi:10.1002/msb.145122)
Supplement: Supplementary file 11 — Supplementary Dataset S8 [file MSB-10-3-721-s50.zip › msb145122-sup-0011-Dataset8/ReadMe9.txt]

Dataset 9 
The content of the genome-scale metabolic models for 83 healthy cell-types included in HPA version 12.0.
