# Supplementary material for: Identification of anticancer drugs for hepatocellular carcinoma through personalized genome‐scale metabolic modeling
Source: Mol Syst Biol. 2014 Mar 28;10(3):721. doi: 10.1002/msb.145122 (PMC4017677; doi:10.1002/msb.145122)
Supplement: Supplementary file 12 — Supplementary Dataset S9 [file MSB-10-3-721-s51.zip]

Archive with 6 entries (4 files):
- msb145122-sup-00012-Dataset9/
- msb145122-sup-00012-Dataset9/Dataset 9.csv
- msb145122-sup-00012-Dataset9/ReadMe9.txt
- msb145122-sup-00012-Dataset9/__MACOSX/
- msb145122-sup-00012-Dataset9/__MACOSX/._Dataset 9.csv
- msb145122-sup-00012-Dataset9/__MACOSX/._ReadMe9.txt
