# Supplementary material for: Identification of anticancer drugs for hepatocellular carcinoma through personalized genome‐scale metabolic modeling
Source: Mol Syst Biol. 2014 Mar 28;10(3):721. doi: 10.1002/msb.145122 (PMC4017677; doi:10.1002/msb.145122)
Supplement: Supplementary file 13 — Supplementary Dataset S10 [file MSB-10-3-721-s52.zip]

Archive with 6 entries (4 files):
- msb145122-sup-00013-Dataset10/
- msb145122-sup-00013-Dataset10/Dataset 10.csv
- msb145122-sup-00013-Dataset10/ReadMe10.txt
- msb145122-sup-00013-Dataset10/__MACOSX/
- msb145122-sup-00013-Dataset10/__MACOSX/._Dataset 10.csv
- msb145122-sup-00013-Dataset10/__MACOSX/._ReadMe10.txt
